# Supplementary material for: Analysis of rotational grazing management for sheep in mixed grassland
Source: PeerJ. 2024 May 30;12:e17453. doi: 10.7717/peerj.17453 (PMC11144397; doi:10.7717/peerj.17453)
Supplement: Supplemental Information 1 — (1) DMI statistics in each grazing zone (2) CP and ADF of grassland statistics in each grazing zone (3) Sheep weight statistics of each zone [file peerj-12-17453-s001.xlsx]

## Sheet: Sheet2
Zone No.	Replications	Biomass Decrease (g/m2)	DMI (kg/ewe/d)
P1	1	167.8	1.86
P1	2	139.7	1.55
P1	3	115	1.28
P2	1	100.6	1.12
P2	2	84.5	0.94
P2	3	170.7	1.9
P3	1	174	1.93
P3	2	176.1	1.96
P3	3	136.7	1.52
P4	1	139.8	1.55
P4	2	167.6	1.86
P4	3	176.9	1.97
P5	1	98.2	1.09
P5	2	130.1	1.45
P5	3	72.3	0.8
P6	1	86.2	0.96
P6	2	118.4	1.32
P6	3	112	1.24

## Sheet: CP and ADF
Zone No.	Replications	CP (%)	ADF (%)
P1	1	19.78	31.12
P1	2	19.55	34.36
P1	3	19.32	35.01
P1	4	17.74	37.02
P2	1	21.62	29.18
P2	2	20.3	30.28
P2	3	20.6	29.32
P2	4	18.22	30.14
P3	1	21.72	31.78
P3	2	20.36	31.31
P3	3	18.11	34.19
P3	4	16.52	33.95
P4	1	19.95	32.05
P4	2	18.37	30.16
P4	3	17	30.25
P4	4	17.15	33.34
P5	1	21.98	29.02
P5	2	19.71	28.35
P5	3	17.43	30.57
P5	4	16.15	30.68
P6	1	21.1	38.45
P6	2	20.55	32.6
P6	3	20.14	30.76
P6	4	19.33	33.76

## Sheet: Weight
Sheep No.	Initial weight/(kg)	Zone P2/(kg)	Zone P5/(kg)	Zone P3/(kg)	Zone P6/(kg)	Zone P1/(kg)	Zone P4/(kg)	Weight gain/(kg)	Weight gain/d/(g)
2	42.6	43	43	44.5	45	46.5	47	4.4	146.7
37	43	44	44.5	45	45	45.5	47.5	4.5	150
13	43.5	44	44.5	45	46.5	47.5	49	5.5	183.3
29	43.5	44	45	46.5	48.5	49.5	50.5	7	233.3
26	44	44	44.5	46	46.5	47.5	51.5	7.5	250
14	40	40.5	40.5	40.5	41.5	43	44	4	133.3
3	36.5	37	37	40.5	41	42	42	5.5	183.3
32	35.5	37	37	39.5	40	40.1	41.5	6	200
7	46	46	46.5	47.5	48	50	53.5	7.5	250
28	47	49	50.5	51	51.5	52.5	53.5	6.5	216.7
56	39	40	41.5	42.5	44	44.5	44.5	5.5	183.3
15	47	48	48	48	50	53	54.5	7.5	250
253	45	45	47	47.5	48.5	51	51.5	6.5	216.7
1	40.5	42	43	43.5	44	45.5	47	6.5	216.7
89	45	46	46.5	46.5	47.5	47.5	49.5	4.5	150
212	41	42	43.5	45	45	45	45	4	133.3
Average	42.44	43.22	43.91	44.94	45.78	46.91	48.25	5.81	193.3
